# Supplementary material for: Mitoception: A Novel Strategy to Alleviate Pulmonary Fibrosis
Source: Biology (Basel). 2026 Jul 9;15(14):1112. doi: 10.3390/biology15141112 (PMC13405580; doi:10.3390/biology15141112)
Supplement: Supplementary file 1 [file biology-15-01112-s001.zip]

Archive with 6 entries (6 files):
- Sup Fig S1.jpg
- Sup Fig S2.jpg
- Sup Fig S3.jpg
- Sup fig S4.jpg
- Sup Fig S5-Western Raw blots.pdf
- Supplementary Table S1_Patient clinical info.pdf
